# Supplementary material for: The Complexity of Antibody Responses Elicited against the Respiratory Syncytial Virus Glycoproteins in Hospitalized Children Younger than 2 Years
Source: Front Microbiol. 2017 Nov 22;8:2301. doi: 10.3389/fmicb.2017.02301 (PMC5702767; doi:10.3389/fmicb.2017.02301)
Supplement: Supplementary file 1 [file Table_1.xlsx]

## Sheet: ALL_DATA
Supplementary Table S1.- Serological, virological and clinical parameters of samples and patients
		Anti-Pre-F ELISA titre			Anti-Post-F ELISA titre			Anti-GA ELISA titer			Anti-GB ELISA titer			Neutralization titer				Clinical parameters
SAMPLE	Age (months)	Acute	Convalescent	Fold Change	Acute	Convalescent	Fold Change	Acute	Convalescent	Fold Change	Acute	Convalescent	Fold Change	Acute	Convalescent	Fold Change	Antigenic group	Gender	Weight	LOS	O2 days	PICU	Severity Score	RR	HR	Breastfeeding	BD	Coinfection	GA
B/GM3_7/07	0.33	12.001	12.3751	0.37409	11.3104	10.736	-0.574356	11.7367	10.2872	-1.44953	11.2955	10.8554	-0.440134	10.36	9.408	-0.952	RSV-B	F	Normal	12	10	No	5	50	116	Yes	Yes	No	35
B/GM1_15/07	0.366667	13.5744	12.484	-1.09043	11.3686	9.92819	-1.44044	7.14797	6.64	-0.50797	11.6174	13.2134	1.59603	13.86	13.81	-0.05	RSV-B	M	Normal	6	5	No	5	40	139	Yes	Yes	No	40
B/GM3_15/13	0.7	12.5612	12.9842	0.422976	9.56397	10.2116	0.647677	7.06712	7.11636	0.0492376	11.1977	11.5916	0.393841	8.778	9.782	1.004	RSV-B	M	Normal	6	6	No	8	60	140	Yes	Yes	No	41
B/GM1_9/07	0.766667	12.2351	12.308	0.07287	9.65345	9.51461	-0.138838	12.7454	10.1886	-2.55682	9.95017	11.3062	1.35608	8.738	9.17	0.432	RSV-B	M	Normal	6	5	No	5	40	110	Yes	Yes	No	38
B/GM3_11/13	1.002	13.8599	15.4128	1.55299	10.1225	11.2015	1.07907	8.04284	7.81289	-0.229952	11.8051	13.9447	2.13963	10.32	14.23	3.91	RSV-B	F	Normal	11	6	No	8	65	175	Yes	Yes	No	37
B/GM3_5/13	1.07	10.4623	13.6393	3.17701	9.23607	11.2837	2.04766	8.4098	9.12626	0.716461	7.47271	10.5318	3.05911	9.119	11.36	2.241	RSV-B	F	Normal	6	5	No	6	35	166	No	Yes	No	40
B/GM3_4/13	1.15	12.4754	12.8965	0.421127	8.48913	9.27341	0.784286	7.23592	6.64	-0.595915	9.86559	8.62893	-1.23667	9.075	8.955	-0.12	RSV-B	F	Malnutrition	7	6	No	8	65	190	No	Yes	No	35
A/GM2_10/12	1.33333	14.3456	13.6069	-0.73871	12.0378	11.2851	-0.752685	11.8347	11.4702	-0.364567	12.2494	11.2302	-1.01922	13.61	13.23	-0.38	RSV-A	M	Normal	4	2	No	5	40	110	No	Yes	No	38
B/GM1_1/07	1.56667	11.6858	11.7266	0.0407743	10.2551	9.99061	-0.264513	8.22485	10.6831	2.45826	9.90147	8.39018	-1.51129	9.086	11.5	2.414	RSV-B	M	Normal	7	6	No	4	45	132	No	Yes	No	36
B/GM3_12/13	1.57	10.7458	13.0766	2.3308	7.87449	11.4445	3.56997	10.0129	8.17093	-1.84197	8.50932	11.5906	3.08126	8.718	9.105	0.387	RSV-B	M	Malnutrition	11	9	No	8	40	175	Yes	Yes	No	38
A/GM2_11/12	1.66667	10.8067	11.2345	0.427866	9.97299	9.54755	-0.425438	9.76433	9.37407	-0.390252	9.18342	8.42186	-0.761556	10.58	8.807	-1.773	RSV-A	M	Normal	7	7	No	5	42	150	Yes	Yes	No	37
A/GM2_9/12	1.73333	11.9352	13.1434	1.20823	10.7354	11.5174	0.782054	7.81636	9.74769	1.93134	8.68589	6.64	-2.04589	10.01	10.77	0.76	RSV-A	F	Overweight	4	3	No	8	45	120	No	Yes	No	41
B/GM3_3/13	1.97	12.9935	11.7329	-1.26063	11.7654	10.0441	-1.72126	10.5556	8.83618	-1.7194	11.4846	10.7433	-0.741291	8.91	8.221	-0.689	RSV-B	F	Normal	11	9	Yes	9	65	170	Yes	Yes	No	41
B/GM1_2/07	2	10.9212	18.4614	7.54024	8.13401	12.1968	4.06275	8.2791	9.84216	1.56306	8.67343	13.1067	4.43327	17.85	13.35	-4.5	RSV-B	F	Normal	7	5	No	6	48	150	Yes	Yes	No	40
A/GM1_10/07	2.002	10.9911	12.0897	1.09859	8.61402	11.2116	2.59763	10.8486	11.4405	0.591894	8.26884	7.2996	-0.969244	9.237	8.569	-0.668	RSV-A	F	Normal	8	7	No	6	60	170	Yes	Yes	No	38
A/GM2_7/12	2.40001	13.0375	15.0681	2.03056	10.005	13.479	3.47401	8.53395	14.4305	5.89653	6.64	9.44937	2.80937	8.932	12.69	3.758	RSV-A	F	Malnutrition	7	5	No	6	40	165	No	Yes	No	35
A/GM2_8/12	2.40002	12.0741	14.4125	2.33842	7.46112	11.8316	4.3705	9.34915	10.7638	1.41462	7.57924	8.23936	0.660115	10.06	12.41	2.35	RSV-A	F	Malnutrition	7	5	No	6	50	150	No	Yes	No	35
B/GM3_13/13	2.8	11.1784	14.3474	3.16893	9.62391	10.6089	0.98496	8.53666	9.94869	1.41203	7.74759	13.3128	5.56521	9.054	10.08	1.026	RSV-B	M	Normal	6	3	No	7	50	143	Yes	No	Flu	40
A/GM2_15/12	2.96667	10.6801	14.7718	4.09171	9.50077	11.8996	2.39884	6.64	11.5258	4.88584	7.49584	6.64	-0.855841	8.92	12.74	3.82	RSV-A	F	Normal	7	7	No	8	60	154	Unknown	Yes	No	39
A/GM3_14/13	3	8.88347	13.3233	4.43988	7.97126	11.8829	3.91164	11.6255	13.2003	1.57482	7.64717	6.80927	-0.837894	9.374	10.84	1.466	RSV-A	F	Overweight	7	6	No	6	60	150	Yes	Yes	No	41
B/GM3_9/13	4.001	10.7392	12.5678	1.82859	8.75303	9.54722	0.794188	7.83789	6.89747	-0.940424	8.67661	10.579	1.9024	9.428	9.228	-0.2	RSV-B	F	Malnutrition	9	7	No	5	45	140	Yes	No	No	38
B/GM3_6/13	4.002	11.9734	12.0019	0.0285228	10.2633	9.88788	-0.375465	7.39679	8.60034	1.20354	5.83101	9.26986	3.43885	9.275	8.363	-0.912	RSV-B	M	Normal	9	7	No	6	60	170	Yes	Yes	No	41
A/GM2_13/12	4.76667	11.3958	11.9288	0.533051	8.83804	9.56748	0.729437	8.41624	8.22527	-0.190967	8.68363	8.36982	-0.313811	9.276	9.306	0.03	RSV-A	F	Malnutrition	6	3	No	7	50	158	Yes	Yes	No	38
B/GM3_1/13	6	17.9295	14.2203	-3.70922	13.5376	12.6175	-0.92003	6.64	6.64	0	6.64	10.9253	4.28535	10.62	10.91	0.29	RSV-B	M	Normal	11	8	No	5	42	121	Yes	Yes	CMV	38
A/GM2_12/12	6.73333	10.2079	13.4938	3.28598	9.07672	12.9909	3.91418	6.64	10.9587	4.31866	6.64	6.86882	0.228821	8.636	11.29	2.654	RSV-A	F	Normal	7	6	No	6	45	201	No	Yes	No	35
A/GM2_4/12	6.9	11.8707	13.0891	1.21839	10.6366	11.2984	0.661793	8.43972	11.0579	2.61819	8.4467	9.05284	0.606145	12.22	12.37	0.15	RSV-A	F	Normal	7	5	No	7	60	117	Unknown	Yes	No	41
B/GM3_8/13	7	11.1012	11.2058	0.104612	8.84549	11.3785	2.53303	6.64	6.64	0	9.4265	10.6232	1.1967	10.27	9.533	-0.737	RSV-B	M	Normal	8	6	No	7	70	165	No	Yes	No	41
A/GM2_6/12	7.93333	9.07987	15.194	6.11411	8.26702	13.967	5.69999	6.64	12.2101	5.57007	6.64	6.64	0	11.72	13.28	1.56	RSV-A	F	Normal	10	9	No	9	40	183	Unknown	Yes	No	38
A/GM1_6/07	9	10.426	11.5973	1.17132	9.30741	11.1092	1.80174	6.64	10.0563	3.41634	6.64	7.4	0.76	11.16	10.76	-0.4	RSV-A	F	Malnutrition	12	10	No	6	48	168	Yes	Yes	No	37
B/GM3_2/13	9	9.07118	13.6635	4.59229	7.96739	11.3426	3.37517	6.64	6.64	0	6.64	10.9352	4.29523	9.126	10.88	1.754	RSV-B	F	Normal	2	2	No	5	50	155	Yes	No	No	38
A/GM1_5/07	10	9.26449	13.8658	4.60132	7.88638	13.4828	5.59642	6.64	9.18614	2.54614	6.64	7.41122	0.771221	9.841	13.1	3.259	RSV-A	M	Normal	4	2	No	7	63	168	Unknown	Yes	No	37
A/GM2_2/12	11.6333	8.41868	19.6255	11.2068	7.66304	16.3407	8.67767	6.64	11.5624	4.92236	6.65	10.54	3.89	10.93	13.72	2.79	RSV-A	M	Malnutrition	10	5	No	8	40	110	No	Yes	No	35
B/GM1_4/07	17	9.21381	13.1367	3.92285	8.96242	11.5104	2.54798	6.64	6.64	0	7.65698	11.8541	4.19714	12.16	14.53	2.37	RSV-B	M	Malnutrition	2	0	No	5	40	100	Yes	Yes	No	38
LOS: Length of stay
PICU: Pediatric intensive care
Severity score: ( Wood downes severity score)
RR: Respiratory rate
HR: Heart rate
BD: Bronchodilator treatment
GA: Gestational age
